# Supplementary material for: Understanding health care price variation: evidence from Transparency-in-Coverage data
Source: Health Aff Sch. 2025 Jan 21;3(2):qxaf011. doi: 10.1093/haschl/qxaf011 (PMC11798183; doi:10.1093/haschl/qxaf011)
Supplement: qxaf011_Supplementary_Data [file qxaf011_supplementary_data.zip]

Archive with 2 entries (2 files):
- Supplemental Appendix.pdf
- coi_disclosure_allauthors.pdf
